# Supplementary material for: Unification of multi-species vertebrate anatomy ontologies for comparative biology in Uberon
Source: J Biomed Semantics. 2014 May 19;5:21. doi: 10.1186/2041-1480-5-21 (PMC4089931; doi:10.1186/2041-1480-5-21)
Supplement: Additional file 1: Table S1 — Listed are the object properties available in the Uberon ontology. The property IRI, label, definition, definition source (definitionXrefs), super properties, and examples of usage are shown. [file 2041-1480-5-21-S1.xlsx]

## Sheet: uberon-ObjectProperties.txt
iri	label	definition	definitionXrefs	superProperties	example
http://purl.obolibrary.org/obo/RO_0002220	adjacent_to	x adjacent_to y iff: x and y share a boundary			equine splint bone' subClassOf 'adjacent to' some 'metapodium bone 3'
http://purl.obolibrary.org/obo/BSPO_0000096	anterior_to	x anterior_to y iff x is further along the antero-posterior axis than y, towards the head. An antero-posterior axis is an axis that bisects an organism from head end to opposite end of body or tail: bearer	BSPO:cjm		forelimb subClassOf anterior_to some hindlimb
http://purl.obolibrary.org/obo/uberon/core#anteriorly_connected_to	anteriorly connected to	x anteriorly_connected_to y iff the anterior part of x is connected to y. i.e. x connected_to y and x posterior_to y.	http://purl.obolibrary.org/obo/uberon/docs/Connectivity-Design-Pattern	posterior_to|connected to|transitively anteriorly connected to	coccyx and ('part of' some 'Homo sapiens') subClassOf 'anteriorly connected to' some sacrum
http://purl.obolibrary.org/obo/RO_0002371	attaches_to			attaches_to_part_of|connects	premaxillary tooth'equivalentTo 'calcareous tooth' and (attaches_to some premaxilla)
http://purl.obolibrary.org/obo/uberon/core#attaches_to_part_of	attaches_to_part_of	composition of attaches to and part of			tongue muscles' equivalentTo 'muscle organ' and ('attached to part of' some tongue)
http://purl.obolibrary.org/obo/BFO_0000053	bearer of				bearer of' inverseOf 'inheres in'
http://purl.obolibrary.org/obo/RO_0002380	branching_part_of	x is a branching part of y if and only if x is part of y and x is a branch_of the main stem of y		part_of	bronchiole subClassOf 'branching part of' some bronchus
http://purl.obolibrary.org/obo/RO_0002215	capable_of	A relation between a material entity (such as a cell) and a process, in which the material entity has the ability to carry out the process.	PMID:21208450,PMID:20123131		cetacen involucrum' subcalssof 'capable of' some 'detection of mechanical stimulus involved in sensory preception of sound'
http://purl.obolibrary.org/obo/uberon/core#channel_for	channel for				blood vessel' subClassOf 'channel for' some blood
http://purl.obolibrary.org/obo/uberon/core#channels_from	channels_from				artery subClassOf channels_from some heart
http://purl.obolibrary.org/obo/uberon/core#channels_into	channels_into				mammary duct'subClassOf channels_into some nipple
http://purl.obolibrary.org/obo/UBREL_0000002	composed_primarily_of	x composed_primarily_of y iff: more than half of the mass of x is made from parts of y		has_part	baleen plate' subClassOf composed_primarily_of some 'baleen plate bristle'
http://purl.obolibrary.org/obo/RO_0002322	confers_advantage_in				wing subcalssof 'confers advantage in' some 'aerial habitat'
http://purl.obolibrary.org/obo/UBREL_0000001	connected to	Binary relationship: x connected_to y if and only if there exists some z such that z connects x and y in a ternary connected_to(x,y,z) relationship.	http://purl.obolibrary.org/obo/uberon/docs/Connectivity-Design-Pattern	transitively_connected to	dorsal fin distal radial element' equivalentTo 'dorsal fin radial element' and ('part of' some 'dorsal fin pterygiophore') and (connected_to some lepidotrichium)
http://purl.obolibrary.org/obo/uberon/core#connects	connects	Binary relationship: z connects x if and only if there exists some y such that z connects x and y in a ternary connected_to(x,y,z) relationship.	http://purl.obolibrary.org/obo/uberon/docs/Connectivity-Design-Pattern		quadrate-hyomandibula joint' equivalentTo 'skeletal joint' and (connects some 'quadrate bone') and (connects some 'hyomandibular bone')
http://purl.obolibrary.org/obo/RO_0001019	contains				gravid uterus'equivalentTo uterus and (contains some embryo)
http://purl.obolibrary.org/obo/RO:_0002150	continuous_with	X continuous_with Y if and only if X and Y share a fiat boundary			acetabular fossa' subClassOf 'continuous with' some 'acetabular notch'
http://purl.obolibrary.org/obo/BSPO_0000107	deep_to	Further away from the surface of the organism. Thus, the muscular layer is deep to the skin, but superficial to the intestines.	BSPO:cjm		xiphihumeralis subClassOf deep_to some 'pectoralis minor'
http://purl.obolibrary.org/obo/RO_0002255	developmentally_contributes_to	inverse of 'has developmental contribution from'		has potential to developmentally contribute to	developmentally contributes to' inverseOf 'has developmental contribution from'
http://purl.obolibrary.org/obo/RO_0002256	developmentally_induced_by	t1 developmentally_induced_by t2 if there is a process of organ induction (GO:0001759) with t1 and t2 as interacting participants. t2 causes t1 to change its fate from a precursor tissue type T to T', where T' develops_from T.	GO:0001759		lens of camera-type eye' subClassOf 'developmentally induced by' some 'retinal neural layer'
http://purl.obolibrary.org/obo/RO_0002285	developmentally_replaces				endochondral bone'subClassOf 'developmentally replaces' some 'cartillage tissue'
http://purl.obolibrary.org/obo/RO_0002202	develops_from			has developmental contribution from|	malleus bone' subcalssof 'develops from' some 'Meckel's cartillage'
http://purl.obolibrary.org/obo/RO_0002225	develops_from_part_of	composition of develops from and part of		develops_from	vegas nerve' subClassOf 'develops from part of' some 'preganglionic parasympathetic nervous system'
http://purl.obolibrary.org/obo/RO_0002226	develops_in				sesamoid element' subClassOf 'develops in' some 'dense regular connective tissue'
http://purl.obolibrary.org/obo/RO_0002203	develops_into			has potential to develop into	directly develops into' subpropertyof 'develops into'
http://purl.obolibrary.org/obo/RO_0002207	directly_develops_from				maxillary artery' equivalentTo artery and ('directly develops from' some 'aortic arch 1')
http://purl.obolibrary.org/obo/BSPO_0000097	distal_to	x distal_to y iff x is further along the proximo-distal axis than y, towards the appendage tip. A proximo-distal axis extends from tip of an appendage (distal) to where it joins the body (proximal).	BSPO:cjm		zeugopod subClassOf distal_to some stylopod
http://purl.obolibrary.org/obo/uberon/core#distally_connected_to	distally connected to	x distally_connected_to y iff the distal part of x is connected to y. i.e. x connected_to y and x proximal_to y.	http://purl.obolibrary.org/obo/uberon/docs/Connectivity-Design-Pattern	proximal_to|transitively distally connected to||connected to|	leg subClassOf 'distally connected to' some pes
http://purl.obolibrary.org/obo/BSPO_0001108	distalmost_part_of	X distalmost_part_of Y <=> X is part_of Y and X is adjacent_to the distal boundary of Y	https://orcid.org/0000-0002-6601-2165	in_distal_side_of	anus equivalentTo orifice and (distalmost_part_of_some 'digestive tract')
http://purl.obolibrary.org/obo/BSPO_0000098	dorsal_to	x dorsal_to y iff x is further along the dorso-ventral axis than y, towards the back. A dorso-ventral axis is an axis that bisects an organism from back (e.g. spinal column) to front (e.g. belly).	BSPO:cjm		dorsolateral placode' subClassOf dorsal_to some 'epibranchial placode'
http://purl.obolibrary.org/obo/uberon/core#drains	drains			connected to	cardiac vein' subcalssof drains some myocardium
http://purl.obolibrary.org/obo/uberon/core#enclosed_by	enclosed_by			part_of	upper jaw opening' equivalentTo 'anatomical space' and (enclosed_by some 'bone of upper jaw')
http://purl.obolibrary.org/obo/uberon/core#encloses	encloses	x encloses y iff the convex hull formed by x contains all or the majority of y.	https://orcid.org/0000-0002-6601-2165	has_part	neurocranium subClassOf encloses some brain
http://purl.obolibrary.org/obo/uberon/core#evolved_from	evolved_from			homologous_to	incus bone' subClassOf evolved_from some 'quadrate bone'
http://purl.obolibrary.org/obo/uberon/core#evolved_multiple_times_in	evolved_multiple_times_in				vertebral centrum' subClassOf evolved_multiple_times_in some 'Vertebrate <Metazoa>'
http://purl.obolibrary.org/obo/uberon/core#existence_ends_at	existence_ends_at	c existence_ends_at e iff c exists_at e and not ( exists e2 : c exists_at e2 and e before e2).	https://orcid.org/0000-0002-6601-2165		(no usages)
http://purl.obolibrary.org/obo/uberon/core#existence_ends_before	existence_ends_before	Relation between continuant c and occurrent s, such that every instance of c ceases to exist before s.	https://orcid.org/0000-0002-6601-2165		(no usages)
http://purl.obolibrary.org/obo/BFO_0000069	existence_ends_during	Relation between continuant c and occurrent s, such that every instance of c ceases to exist during some s, if it does not die prematurely.	https://orcid.org/0000-0002-6601-2165		limb segment' subClassOf 'existence_ends_during some 'fully formed stage
http://purl.obolibrary.org/obo/uberon/core#existence_ends_with	existence_ends_with	Relation between continuant and occurrent, such that c ceases to exist at the end of p.	https://orcid.org/0000-0002-6601-2165		conceptus sbclassof existence_ends_with some 'embryo stage'
http://purl.obolibrary.org/obo/uberon/core#existence_starts_after	existence_starts_after	Relation between continuant c and occurrent s, such that every instance of c comes into existing after some s has completed.	https://orcid.org/0000-0002-6601-2165		(no usages)
http://purl.obolibrary.org/obo/uberon/core#existence_starts_and_ends_during	existence_starts_and_ends_during			existence_starts_during|existence_ends_during	(no usages)
http://purl.obolibrary.org/obo/uberon/core#existence_starts_at	existence_starts_at	c existence_starts_at e iff c exists_at e and not ( exists e2 : c exists_at e2 and e2 before e)	https://orcid.org/0000-0002-6601-2165		(no usages)
http://purl.obolibrary.org/obo/BFO_0000068	existence_starts_during	Relation between continuant c and occurrent s, such that every instance of c comes into existing during some s.	https://orcid.org/0000-0002-6601-2165		limb segment' subClassOf 'existence_starts_during some 'embryo stage
http://purl.obolibrary.org/obo/uberon/core#existence_starts_or_ends_during	existence_starts_or_ends_during	union of existence starts during and existence ends during			(no usages)
http://purl.obolibrary.org/obo/uberon/core#existence_starts_with	existence_starts_with	Relation between continuant and occurrent, such that c comes into existence at the start of p.	https://orcid.org/0000-0002-6601-2165		conceptus subClassOf existence_starts_with some 'embryo stage'
http://purl.obolibrary.org/obo/uberon/core#exists_during	exists_during				(no usages)
http://purl.obolibrary.org/obo/RO_0002229	ends	Relation between occurrents, shares an end boundary with.	Allen:starts,ZFS:finishes,https://orcid.org/0000-0002-6601-2165	part_of	8 cell stage subClassOf ends some '4-8 cell stage'
http://purl.obolibrary.org/obo/RO_0002254	has developmental contribution from	composition of develops from and has part			has developmental contribution from' inverseOf 'developmentally contributes to'
http://purl.obolibrary.org/obo/RO_0002351	has member			has_part	collection of feathers' equivalentTo 'anatomical cluster' and ('has member' some feather)
http://purl.obolibrary.org/obo/RO_0002387	has potential to develop into	x has the potential to develop into y iff x develops into y or if x is capable of developing into y			paired limb/fin bud' subcalssof 'has potential to develop into' some 'paired limb/fin'
http://purl.obolibrary.org/obo/RO_0002385	has potential to developmentally contribute to	x has potential to developmentrally contribute to y iff x developmentally contributes to y or x is capable of developmentally contributing to y			limb field' equivalentTo 'paired limb/fin field' and ('has potential to developmentally contribute to' some 'limb bud')
http://purl.obolibrary.org/obo/RO_0002388	has potential to directly develop into	x has potential to directly develop into y iff x directly develops into y or x is capable of directly developing into y			develops into' subpropertyof 'has potential to directly develop into'
http://purl.obolibrary.org/obo/uberon/core#has_end	has_end				life cycle stage' subcalssof has_end some 'life cycle stage boundary'
http://purl.obolibrary.org/obo/RO_0002216	capable of part of	c stands in this relationship to p if and only if there exists some p' such that c is capable_of p', and p' is part_of p.			anal sphincter 'capable of part of' some defecation
http://purl.obolibrary.org/obo/RO_0002374	has_fused_element	x has_fused_element y iff: there exists some z : x has_part z, z homologous_to y, and y is a distinct element, the boundary between x and z is largely fiat			pubo-ischium subClassOf has_fused_element some pubis
http://purl.obolibrary.org/obo/uberon/core#has_muscle_antagonist	has_muscle_antagonist	m1 has_muscle_antagonist m2 iff m1 acts in opposition to m2, and m2 is responsible for returning the structure to its initial position.	Wikipedia:Antagonist_(muscle)		biceps branchii' subClassOf has_muscle_antagonist some 'triceps branchii
http://purl.obolibrary.org/obo/RO_0002373	has_muscle_insertion	m has_muscle_insertion s iff m is attaches_to s, and it is the case that when m contracts, s moves. Insertions are usually connections of muscle via tendon to bone.	Wikipedia:Insertion_(anatomy)	attaches_to	adductor brevis' subClassOf 'has muscle insertion' some 'lesser trochanter'
http://purl.obolibrary.org/obo/RO_0002372	has_muscle_origin	m has_muscle_origin s iff m is attaches_to s, and it is the case that when m contracts, s does not move. The site of the origin tends to be more proximal and have greater mass than what the other end attaches to.	Wikipedia:Insertion_(anatomy)#Muscles	attaches_to	pectoralis major' subClassOf 'has muscle origin' some sternum
http://purl.obolibrary.org/obo/BFO_0000051	has_part	inverse of part of			acropodial skeleton' suclassof 'has part' some phalanx
http://semanticscience.org/resource/SIO_000008	has_quality				carcass subClassOf 'has quality' some dead
http://purl.obolibrary.org/obo/uberon/core#has_start	has_start				life cycle stage' subcalssof has_start some 'life cycle stage boundary'
http://purl.obolibrary.org/obo/RO_0002158	homologous_to				Duvernoy's gland' subClassOf homologous_to some 'snake venom gland'
http://semanticscience.org/resource/SIO_000658	immediate_transformation_of			transformation_of	heart tube' subClassOf immediate_transformation_of some 'primitive heart tube'
http://purl.obolibrary.org/obo/BSPO_0001107	immediately_deep_to	This relation holds when both the deep_to and ajdacent_to relationship similarly hold.	BSPO:cjm	deep_to|adjacent_to	muscularis mucosa' subClassOf immediately_deep_to some 'lamina propria'
http://purl.obolibrary.org/obo/RO_0002087	immediately_preceded_by	X immediately_preceded_by Y iff: end(X) simultaneous_with start(Y)		preceded_by	pupal stage;subClassOf immediately_preceded_by some 'larval stage'
http://purl.obolibrary.org/obo/RO_0002162	in taxon				in taxon' some Cervidae disjointwith 'in taxon' some Giraffidae
http://purl.obolibrary.org/obo/BSPO_0000123	in_anterior_side_of	X anterior_side_of Y <=> if Y is subdivided into two anterior and posterior portions, X is part_of the anterior portion.	BSPO:PATO_mtg_2009	part_of	brian subClassOf in_anterior_side _of some 'multi-cellular organism'
http://purl.obolibrary.org/obo/BSPO_0001101	in_deep_part_of	X superficial_part_of Y <=> if Y is subdivided into two superficial and deep portions, X is part_of the deep portion.	BSPO:cjm	part_of	deep part of masseter muscle' subClassOf in_deep_part_of some 'masseter muscle'
http://purl.obolibrary.org/obo/BSPO_0000125	in_distal_side_of	X distal_side_of Y <=> if Y is subdivided into distal and proximal portions, X is part_of the distal portion.	BSPO:PATO_mtg_2009	part_of||has_part	distal metaphysis' equivalentTo metaphysis and (in_distal_side_of some diaphysis)
http://purl.obolibrary.org/obo/uberon/core#in_dorsal_side_of	in_dorsal_side_of			part_of	roof plate' subClassOf in_dorsal_side_of some 'neural tube'
http://purl.obolibrary.org/obo/BSPO_0000126	in_lateral_side_of	X in_lateral_side_of Y <=> if X is in_left_side_of Y or X is in_right_side_of Y. X is often, but not always a paired structure	https://orcid.org/0000-0002-6601-2165	part_of	antenna subClassOf in_lateral_side_of some head
http://purl.obolibrary.org/obo/BSPO_0000120	in_left_side_of	X in_left_side_of Y <=> if Y is subdivided into left and right portions, X is part_of the left portion.	BSPO:PATO_mtg_2009	in_lateral_side_of	great vien of heart' subClassOf in_left_side_of some heart
http://purl.obolibrary.org/obo/BSPO_0000122	in_posterior_side_of	X posterior_side_of Y <=> if Y is subdivided into two anterior and posterior portions, X is part_of the posterior portion.	BSPO:PATO_mtg_2009	part_of	ctenactinium subClassOf in_posterior_side_of some priapium
http://purl.obolibrary.org/obo/BSPO_0000124	in_proximal_side_of	X proximal_side_of Y <=> if Y is subdivided into distal and proximal portions, X is part_of the proximal portion.	BSPO:PATO_mtg_2009	part_of||has_part	proximal metaphysis' equivalentTo metaphysis and (in_proximal_side_of some diaphysis)
http://purl.obolibrary.org/obo/BSPO_0000121	in_right_side_of	X in_right_side_of Y <=> if Y is subdivided into left and right portions, X is part_of the right portion.	BSPO:PATO_mtg_2009	in_lateral_side_of	right clavicle' equivalentTo clavicle and (in_right_side_of some 'appendicular skeleton')
http://purl.obolibrary.org/obo/BSPO_0001100	in_superficial_part_of	X superficial_part_of Y <=> if Y is subdivided into two superficial and deep portions, X is part_of the superficial portion.	BSPO:cjm	part_of	superficial part of masseter muscle' subClassOf in_superficial_part_of some 'masseter muscle'
http://purl.obolibrary.org/obo/uberon/core#in_ventral_side_of	in_ventral_side_of			part_of	floor plate' subClassOf in_ventral_side_of some 'neural tube'
http://purl.obolibrary.org/obo/RO_0002005	innervated_by	inverse of innervates			deltoid subClassOf innervated_by some 'axillary nerve'
http://purl.obolibrary.org/obo/RO_0002134	innervates	Relation between a 'neuron projection bundle' and a region in which one or more of its component neuron projections either synapses to targets or receives synaptic input.	PMID:22402613		laryngeous ventralis' subClassOf innervates some lung
http://purl.obolibrary.org/obo/BSPO_0005001	intersects_midsagittal_plane_of	X intersects_median_plane of iff X crosses the midine plane of Y.		part_of	cephalic clasper' subClassOf intersects_midsagittal_plane_of some head
http://purl.obolibrary.org/obo/RO_0001025	located_in				dulla subClassOf 'located in' some 'oral cavity'
http://purl.obolibrary.org/obo/RO_0001015	location_of				anatomical cavity' subClassOf 'location of; some' portion of organism substance'
http://purl.obolibrary.org/obo/RO_0002350	member of			part_of	member of' inverseOf 'has member'
http://purl.obolibrary.org/obo/RO_0002160	only_in_taxon	S only_in_taxon T iff: S subClassOf in_taxon only T	PMID:20973947	in taxon	air sac' subClassOf only_in_taxon some Aves
http://purl.obolibrary.org/obo/uberon/core#output_of	output_of				cud equivalentTo 'bolus of food' and (output_of some rumination)
http://purl.obolibrary.org/obo/RO_0002131	overlaps	A overlaps B if they share some part in common.			epiotic subClassOf overlaps some neurocranium
http://purl.obolibrary.org/obo/BFO_0000050	part_of				pygostyle subcalssof 'part of' some 'vertebral column'
http://purl.obolibrary.org/obo/BFO_0000056	participates in				gravid organism' subclass of 'participates in' some 'female pregnancy'
http://purl.obolibrary.org/obo/BSPO_0001114	postaxial_to	x preaxial_to y iff x is further along the preaxial-postaxial axis than y, towards the postaxial side.	http://medical-dictionary.thefreedictionary.com/postaxial		(no usages)
http://purl.obolibrary.org/obo/BSPO_0001115	postaxialmost_part_of			part_of	digit 5' and ('part of' some 'Homo sapiens') subClassOf postaxialmost_part_of some 'autopod region'
http://purl.obolibrary.org/obo/BSPO_0000099	posterior_to	x posterior_to y iff x is further along the antero-posterior axis than y, towards the body/tail. An antero-posterior axis is an axis that bisects an organism from head end to opposite end of body or tail.	BSPO:cjm		hypogstrium subClassOf posterior_to some umbilicus
http://purl.obolibrary.org/obo/uberon/core#posteriorly_connected_to	posteriorly connected to	x posteriorly_connected_to y iff the posterior part of x is connected to y. i.e. x connected_to y and x anterior_to y.	http://purl.obolibrary.org/obo/uberon/docs/Connectivity-Design-Pattern	connected to|anterior_to	neck subClassOf 'posteriorly connected to' some trunk
http://purl.obolibrary.org/obo/BSPO_1000000	preaxial_to	x preaxial_to y iff x is further along the preaxial-postaxial axis than y, towards the front.	http://medical-dictionary.thefreedictionary.com/preaxial		(no usages)
http://purl.obolibrary.org/obo/BSPO_0001113	preaxialmost_part_of			part_of	alular digit' subClassOf preaxialmost_part_pf some manus
http://purl.obolibrary.org/obo/BFO_0000062	preceded_by	X preceded_by Y iff: end(Y) before_or_simultaneous_with start(X)			copepodite stage' subClassOf 'preceded by' some 'nauplius stage'
http://purl.obolibrary.org/obo/RO_0003001	produced_by	inverse of produces			preen oil' subcalssof 'produced by' some 'uropygial gland'
http://purl.obolibrary.org/obo/RO_0003000	produces	a produces b if some process that occurs_in a has_output b, where a and b are material entities. Examples: hybridoma cell line produces monoclonal antibody reagent; chondroblast produces avascular GAG-rich matrix.			silk galnd' equivalentTo gland and (produces some silk)
http://purl.obolibrary.org/obo/BSPO_0000100	proximal_to	x proximal_to y iff x is closer to the point of attachment with the body than y.	BSPO:cjm		zeugopod subClassOf proximal_to some 'autopod region'
http://purl.obolibrary.org/obo/uberon/core#proximally_connected_to	proximally connected to	x proximally_connected_to y iff the proximal part of x is connected to y. i.e. x connected_to y and x distal_to y.	http://purl.obolibrary.org/obo/uberon/docs/Connectivity-Design-Pattern	distal_to|connected to|transitively proximally connected to	arm subClassOf 'proximally connected to' some shoulder
http://purl.obolibrary.org/obo/BSPO_0001106	proximalmost_part_of	X proximalmost_part_of Y <=> X is part_of Y and X is adjacent_to the proximal boundary of Y	https://orcid.org/0000-0002-6601-2165	in_proximal_side_of	coprodeum subcalssof proximalmost_part_of some cloaca
http://purl.obolibrary.org/obo/RO_0002159	serially_homologous_to				manubrium of sternum' subClassOf serially_homologous_to some sternebra
http://purl.obolibrary.org/obo/RO_0002082	simultaneous_with	Relation between occurrents, shares start and end boundaries.	Allen:is_equal_to,https://orcid.org/0000-0002-6601-2165	starts|finishes	death stage' subClassOf simultaneous_with some death
http://purl.obolibrary.org/obo/uberon/core#site_of	site_of	C site_of P iff exists species S such that P occurs_in C for all members of S. Example: bursa of Fabricius site_of B-cell differentiation.	GOC:cjm		gonad subcalsso site_of some 'gamete generation'
http://purl.obolibrary.org/obo/uberon/core#start_of	start_of				start_of subpropertyof 'starts with'
http://purl.obolibrary.org/obo/RO_0002224	starts	Relation between occurrents, shares a start boundary with.	Allen:starts,https://orcid.org/0000-0002-6601-2165	part_of	starts with' inverseOf starts
http://purl.obolibrary.org/obo/uberon/core#subdivision_of	subdivision of				skeleton of manus' equivlaentto 'subdivision of skeleton' and ('subdivision of' some manus)
http://purl.obolibrary.org/obo/BSPO_0000108	superficial_to	Near the outer surface of the organism. Thus, skin is superficial to the muscle layer.	BSPO:cjm		pectoralis major' subClassOf'superficial_to some 'pectoralis minor'
http://purl.obolibrary.org/obo/FMA_86003	supplies	relation between an artery and the structure is supplies with blood.		connected to	auricular artery' equivalentTo artery and (supplies some ear)
http://purl.obolibrary.org/obo/RO_0002219	surrounded_by	x surrounded_by y iff: x is adjacent to y and for every region r adjacent to x, r overlaps y	https://orcid.org/0000-0002-6601-2165		morula subClassOf 'surrounded by' some 'zona pellucida'
http://purl.obolibrary.org/obo/RO_0002221	surrounds	inverse of surrounded_by	https://orcid.org/0000-0002-6601-2165		amnion subClassOf surrounds some embryo
http://purl.obolibrary.org/obo/RO_0002103	synapsed by	Relation between an anatomical structure (including cells) and a neuron that chemically synapses to it.			skeletal muscle organ' equivalentTo 'muscle organ' and ('synapsed by' some 'motor neuron') and ('develops from' some myotome) and ('surrounded by' some epimysium) and (composed_primaarily_of some 'skeletol muscle tissue')
http://semanticscience.org/resource/SIO_000657	transformation_of			develops_from	uterus subcalssof transformation_of some 'embryonic uterus'
http://purl.obolibrary.org/obo/uberon/core#transitively_anteriorly_connected_to	transitively anteriorly connected to	.	http://purl.obolibrary.org/obo/uberon/docs/Connectivity-Design-Pattern		anteriorly connected to' subpropertyof 'transitively anteriorly connected to'
http://purl.obolibrary.org/obo/uberon/core#transitively_distally_connected_to	transitively distally connected to	.	http://purl.obolibrary.org/obo/uberon/docs/Connectivity-Design-Pattern		distally connected to' subpropertyof 'transitively distally connected to'
http://purl.obolibrary.org/obo/uberon/core#transitively_proximally_connected_to	transitively proximally connected to	.	http://purl.obolibrary.org/obo/uberon/docs/Connectivity-Design-Pattern		proximally connected to' subpropertyof 'transitively proximally connected to'
http://purl.obolibrary.org/obo/uberon/core#transitively_connected_to	transitively_connected to				connected to' subpropertyof transitively_connected to
http://purl.obolibrary.org/obo/uberon/core#tributary_of	tributary_of				angular vein' subClassOf 'tributary of ' some 'facial vein'
http://purl.obolibrary.org/obo/BSPO_0000102	ventral_to	x ventral_to y iff x is further along the dorso-ventral axis than y, towards the front. A dorso-ventral axis is an axis that bisects an organism from back (e.g. spinal column) to front (e.g. belly).	BSPO:cjm		Hypaxial myotome region' subcalssof ventral_to some 'horizontal septum'
